# Supplementary material for: Variation of Seed Yield and Nutritional Quality Traits of Lentil (Lens culinaris Medikus) Under Heat and Combined Heat and Drought Stresses
Source: Plants (Basel). 2025 Jul 1;14(13):2019. doi: 10.3390/plants14132019 (PMC12251599; doi:10.3390/plants14132019)
Supplement: Supplementary file 1 [file plants-14-02019-s001.zip]

Archive with 1 entries (1 files):
- plants-3667967-supplementary.pdf
